# Supplementary material for: Video Validation of Tri-Axial Accelerometer for Monitoring Zoo-Housed Tamandua tetradactyla Activity Patterns in Response to Changes in Husbandry Conditions
Source: Animals (Basel). 2022 Sep 21;12(19):2516. doi: 10.3390/ani12192516 (PMC9559380; doi:10.3390/ani12192516)
Supplement: Supplementary file 1 [file animals-12-02516-s001.zip]

Archive with 1 entries (1 files):
- animals-1876999-Supplementary Table S1.pdf
